# Supplementary material for: Sugar-Sweetened Beverage Intake among Chilean Preschoolers and Adolescents in 2016: A Cross-Sectional Analysis
Source: Nutrients. 2018 Nov 15;10(11):1767. doi: 10.3390/nu10111767 (PMC6265687; doi:10.3390/nu10111767)
Supplement: Supplementary file 1 [file nutrients-10-01767-s001.zip]

Archive with 1 entries (1 files):
- nutrients-366391-SI.pdf
